# Supplementary material for: Characterization of serum protein expression profiles in the early sarcopenia older adults with low grip strength: a cross-sectional study
Source: BMC Musculoskelet Disord. 2022 Oct 3;23:894. doi: 10.1186/s12891-022-05844-2 (PMC9528053; doi:10.1186/s12891-022-05844-2)
Supplement: Supplementary file 1 — Additional file 1: Table S1. Results of functional enrichment analysis. [file 12891_2022_5844_MOESM1_ESM.xlsx]

## Sheet: GO
Table S1 Results of functional enrichment analysis.
GO_ID	Term	Category	Test	Ref	TestAll	RefAll	Test_per	Ref_per	Over_Under	TestSeqs	RefSeqs	P value	FDR	richFactor
GO:0034374	low-density lipoprotein particle remodeling	P	3	7	114	2380	0.0263158	0.00294118	over	P02652,P08519,P11597	A0A0S2Z3D5,P02652,P05164,P08519,P11597,Q8MIQ5,Q9GJU3	0.00325351	0.337173	0.428571
GO:0032410	negative regulation of transporter activity	P	2	3	114	2380	0.0175439	0.0012605	over	P02652,P14780	P02652,Q8NBP7,P14780	0.00661117	0.337173	0.666667
GO:0034368	protein-lipid complex remodeling	P	3	10	114	2380	0.0263158	0.00420168	over	P02652,P11597,P08519	P02652,P0DM91,Q8MIQ5,P06727,A0A0S2Z3D5,P11597,Q9GJU3,P05164,P08519,O95445	0.0100351	0.337173	0.3
GO:0034367	protein-containing complex remodeling	P	3	10	114	2380	0.0263158	0.00420168	over	P02652,P11597,P08519	P02652,P0DM91,Q8MIQ5,P06727,A0A0S2Z3D5,P11597,Q9GJU3,P05164,P08519,O95445	0.0100351	0.337173	0.3
GO:0034369	plasma lipoprotein particle remodeling	P	3	10	114	2380	0.0263158	0.00420168	over	P02652,P11597,P08519	P02652,P0DM91,Q8MIQ5,P06727,A0A0S2Z3D5,P11597,Q9GJU3,P05164,P08519,O95445	0.0100351	0.337173	0.3
GO:0050777	negative regulation of immune response	P	3	10	114	2380	0.0263158	0.00420168	over	P02652,Q96PD5,P02760	P01023,P02652,P0DM91,Q96PD5,Q81487,P0C6U6,A0A384MDV8,P48740,P20851,P02760	0.0100351	0.337173	0.3
GO:0001818	negative regulation of cytokine production	P	3	10	114	2380	0.0263158	0.00420168	over	P02652,Q96PD5,P02763	P02652,P0DM91,Q96PD5,P35441,P02763,P18428,P00734,P24627,P23142,Q08879	0.0100351	0.337173	0.3
GO:0032501	multicellular organismal process	P	13	135	114	2380	0.114035	0.0567227	over	P14780,P13671,P02652,B2RBZ5,A8K104,P02760,P08519,P10720,Q96PD5,P02763,P11597,P02770,A0A024RAB9	P14780,Q13103,P24627,P80108,A8K9V7,D0PNI1,P03950,P04196,P07589,P11021,P01833,P24593,A0A0K0K1J1,P02753,P13671,P05109,P06702,P09172,A0A161I202,A0A140VKF3,Q8NBP7,P07737,P01591,P60709,A0A024R6R4,P33151,P08311,B0ZBE2,A0A0S2Z3D5,Q9GJU3,P08697,P35441,A0A0S2Z4Q2,P02652,P0DM91,A0A024RDS2,Q53GY3,Q14126,P35908,P11226,P62736,A0A024R6I6,A3RKG7,B0YJC6,B2RBZ5,B4DPQ3,F2RM37,P00734,P00735,P00742,P00747,P02671,P03…	0.0107937	0.337173	0.0962963
GO:0031210	phosphatidylcholine binding	F	2	4	114	2380	0.0175439	0.00168067	over	P02652,P11597	P02652,P06727,P11597,Q8MIQ5	0.0128087	0.337173	0.5
GO:0050997	quaternary ammonium group binding	F	2	4	114	2380	0.0175439	0.00168067	over	P02652,P11597	P02652,P06727,P11597,Q8MIQ5	0.0128087	0.337173	0.5
GO:0034358	plasma lipoprotein particle	C	4	20	114	2380	0.0350877	0.00840336	over	B2R5G8,P02652,P11597,P08519	A0A024R3E3,A0A0S2Z3D5,K7ER74,O95445,Q13790,Q9GJU3,B2R5G8,D3DQX7,P02652,P06727,P0DJI8,P0DJI9,P11597,P27169,P55056,Q8MIQ5,P00739,P0DM91,Q9UHG3,P08519	0.013336	0.337173	0.2
GO:0032994	protein-lipid complex	C	4	20	114	2380	0.0350877	0.00840336	over	P08519,P02652,B2R5G8,P11597	P08519,K7ER74,O95445,P02652,P06727,P0DM91,P55056,Q8MIQ5,Q9GJU3,Q9UHG3,A0A024R3E3,A0A0S2Z3D5,Q13790,B2R5G8,D3DQX7,P0DJI8,P0DJI9,P11597,P27169,P00739	0.013336	0.337173	0.2
GO:1990777	lipoprotein particle	C	4	20	114	2380	0.0350877	0.00840336	over	P08519,B2R5G8,P02652,P11597	P08519,A0A024R3E3,A0A0S2Z3D5,K7ER74,O95445,Q13790,Q9GJU3,B2R5G8,D3DQX7,P02652,P06727,P0DJI8,P0DJI9,P11597,P27169,P55056,Q8MIQ5,P0DM91,Q9UHG3,P00739	0.013336	0.337173	0.2
GO:0071825	protein-lipid complex subunit organization	P	3	12	114	2380	0.0263158	0.00504202	over	P02652,P11597,P08519	P02652,P0DM91,Q8MIQ5,P06727,A0A0S2Z3D5,P11597,Q9GJU3,P05164,P08519,O95445,P55056,A0A140VK24	0.0171517	0.337173	0.25
GO:0071827	plasma lipoprotein particle organization	P	3	12	114	2380	0.0263158	0.00504202	over	P02652,P11597,P08519	P02652,P0DM91,Q8MIQ5,P06727,A0A0S2Z3D5,P11597,Q9GJU3,P05164,P08519,O95445,P55056,A0A140VK24	0.0171517	0.337173	0.25
GO:0006954	inflammatory response	P	7	57	114	2380	0.0614035	0.0239496	over	P13671,P02652,B2R5G8,P02763,Q96PD5,P14780,P10720	P02745,P01024,P01023,P13671,P18428,P00748,P05109,P06702,P00738,P00739,P02652,P02743,B2R5G8,D3DQX7,P00734,P00735,P02741,P02763,P07589,P08697,P0DJI8,P0DJI9,P11226,P19652,P79263,O43866,P01031,P02747,P07357,P07360,P0C0L4,P0C0L5,P10643,P15169,P20851,P22792,Q03591,Q92496,A0A384MDV8,P48740,Q96PD5,A0A0S2Z3D5,A0A140VKF3,P0DM91,P33151,Q9GJU3,P14780,A0A024R1U8,A0A024R9Q1,A0A090N7U9,A0A140TA49,B2R888,P02775,…	0.0174183	0.337173	0.122807
GO:0006721	terpenoid metabolic process	P	2	5	114	2380	0.0175439	0.00210084	over	P02652,A6XGL1	O95445,P02652,P02753,P06727,A6XGL1	0.0206826	0.337173	0.4
GO:0032409	regulation of transporter activity	P	2	5	114	2380	0.0175439	0.00210084	over	P02652,P14780	P60709,P27169,P02652,Q8NBP7,P14780	0.0206826	0.337173	0.4
GO:0006720	isoprenoid metabolic process	P	2	5	114	2380	0.0175439	0.00210084	over	P02652,A6XGL1	O95445,P02652,P02753,P06727,A6XGL1	0.0206826	0.337173	0.4
GO:0016101	diterpenoid metabolic process	P	2	5	114	2380	0.0175439	0.00210084	over	P02652,A6XGL1	O95445,P02652,P02753,P06727,A6XGL1	0.0206826	0.337173	0.4
GO:0070405	ammonium ion binding	F	2	5	114	2380	0.0175439	0.00210084	over	P02652,P11597	P02652,P06727,P11597,Q8MIQ5,P02741	0.0206826	0.337173	0.4
GO:0070820	tertiary granule	C	2	5	114	2380	0.0175439	0.00210084	over	P02763,P14780	P00738,P02750,P02763,P02775,P14780	0.0206826	0.337173	0.4
GO:0001523	retinoid metabolic process	P	2	5	114	2380	0.0175439	0.00210084	over	A6XGL1,P02652	A6XGL1,P02753,O95445,P02652,P06727	0.0206826	0.337173	0.4
GO:1904724	tertiary granule lumen	C	2	5	114	2380	0.0175439	0.00210084	over	P02763,P14780	P00738,P02750,P02763,P02775,P14780	0.0206826	0.337173	0.4
GO:0070062	extracellular exosome	C	9	90	114	2380	0.0789474	0.0378151	over	P02652,P02760,P02763,P02770,P11597,P13671,P14780,P35858,Q96PD5	O00187,P00450,P00734,P00738,P00739,P00747,P00748,P00915,P01023,P01024,P01031,P01591,P01833,P01871,P02652,P02671,P02743,P02750,P02753,P02760,P02763,P02770,P02790,P03951,P04066,P04196,P04217,P04275,P05109,P05164,P05546,P06702,P06727,P07357,P07360,P07737,P07998,P08311,P08697,P0C0L4,P0C0L5,P0DJI8,P0DJI9,P10643,P11021,P11597,P13645,P13671,P14780,P17858,P18065,P18428,P19320,P19652,P19827,P21333,P22792,…	0.0260089	0.337173	0.1
GO:1903561	extracellular vesicle	C	9	90	114	2380	0.0789474	0.0378151	over	P02652,P02760,P02763,P02770,P11597,P13671,P14780,P35858,Q96PD5	O00187,P00450,P00734,P00738,P00739,P00747,P00748,P00915,P01023,P01024,P01031,P01591,P01833,P01871,P02652,P02671,P02743,P02750,P02753,P02760,P02763,P02770,P02790,P03951,P04066,P04196,P04217,P04275,P05109,P05164,P05546,P06702,P06727,P07357,P07360,P07737,P07998,P08311,P08697,P0C0L4,P0C0L5,P0DJI8,P0DJI9,P10643,P11021,P11597,P13645,P13671,P14780,P17858,P18065,P18428,P19320,P19652,P19827,P21333,P22792,…	0.0260089	0.337173	0.1
GO:0005576	extracellular region	C	20	268	114	2380	0.175439	0.112605	over	P02770,A0A075B6I0,A0A1B1CYC5,B2RBZ5,B7Z556,P02760,P02763,P10720,P11597,P14780,P35858,P08519,P02652,B2R5G8,A0A0B4J2B5,P13671,Q96PD5,A0A024RAB9,A6XGL1,J3KPA1	P55268,Q9GJU3,A0A140VJJ6,B4E1D3,P02671,P08697,P35441,P02745,A0A0K0K1J1,A0A0S2Z4Q2,A0A140VKF3,D9ZGG2,P02770,P03950,P23142,Q08879,A0A024R1U8,A0A024R3I5,A0A024R6I6,A0A024R6I7,A0A024R6I9,A0A024R6N9,A0A024R6P0,A0A024R9Q1,A0A024RDS2,A0A075B6I0,A0A075B6I1,A0A075B6I4,A0A075B6J9,A0A075B6K0,A0A075B6S9,A0A087WWT3,A0A096LPE2,A0A0B4J1U3,A0A0B4J1Y8,A0A0C4DGB6,A0A0G2JS06,A0A0K0K1H8,A0A0R7FJH5,A0A0S2Z4I5,A0A140T…	0.026423	0.337173	0.0746269
GO:0043230	extracellular organelle	C	9	91	114	2380	0.0789474	0.0382353	over	P02652,P02760,P02763,P02770,P11597,P13671,P14780,P35858,Q96PD5	P02671,O00187,P00450,P00734,P00738,P00739,P00747,P00748,P00915,P01023,P01024,P01031,P01591,P01833,P01871,P02652,P02743,P02750,P02753,P02760,P02763,P02770,P02790,P03951,P04066,P04196,P04217,P04275,P05109,P05164,P05546,P06702,P06727,P07357,P07360,P07737,P07998,P08311,P08697,P0C0L4,P0C0L5,P0DJI8,P0DJI9,P10643,P11021,P11597,P13645,P13671,P14780,P17858,P18065,P18428,P19320,P19652,P19827,P21333,P22792,…	0.0277319	0.337173	0.0989011
GO:0005615	extracellular space	C	17	219	114	2380	0.149123	0.0920168	over	P08519,A0A0B4J2B5,P02652,P02760,P02763,P02770,P11597,P13671,P14780,P35858,Q96PD5,B2R5G8,A0A075B6I0,A0A1B1CYC5,B2RBZ5,B7Z556,P10720	A0A140VJJ6,B4E1D3,P02671,P08697,P35441,P02745,P24593,P08519,A0A075B6R2,A0A075B7D0,A0A0A0MS14,A0A0B4J1X8,A0A0B4J2B5,A0A0C4DH32,A0A0C4DH33,A0A0C4DH35,A0A0J9YW62,P01871,P15814,O00187,P00450,P00734,P00738,P00739,P00747,P00748,P00915,P01023,P01024,P01031,P01591,P01833,P02652,P02743,P02750,P02753,P02760,P02763,P02770,P02790,P03951,P04066,P04196,P04217,P04275,P05109,P05164,P05546,P06702,P06727,P07357,P0…	0.0286451	0.337173	0.0776256
GO:0043691	reverse cholesterol transport	P	2	6	114	2380	0.0175439	0.00252101	over	P02652,P11597	O95445,P02652,P06727,P0DM91,P11597,Q9GJU3	0.0300608	0.337173	0.333333
GO:1902532	negative regulation of intracellular signal transduction	P	2	6	114	2380	0.0175439	0.00252101	over	P02760,P14780	P35441,Q9GJU3,P02760,P23142,Q08879,P14780	0.0300608	0.337173	0.333333
GO:0015914	phospholipid transport	P	2	6	114	2380	0.0175439	0.00252101	over	P02652,P11597	P02652,P06727,P0DM91,Q9GJU3,P11597,A0A024R3E3	0.0300608	0.337173	0.333333
GO:0032934	sterol binding	F	2	6	114	2380	0.0175439	0.00252101	over	P02652,P11597	P02652,P06727,P0DM91,P11597,Q13790,Q8MIQ5	0.0300608	0.337173	0.333333
GO:0015485	cholesterol binding	F	2	6	114	2380	0.0175439	0.00252101	over	P02652,P11597	P02652,P06727,P0DM91,P11597,Q13790,Q8MIQ5	0.0300608	0.337173	0.333333
GO:0009790	embryo development	P	2	6	114	2380	0.0175439	0.00252101	over	P13671,P14780	P13671,P07737,P0DM91,P14780,P02753,P00747	0.0300608	0.337173	0.333333
GO:0046470	phosphatidylcholine metabolic process	P	2	6	114	2380	0.0175439	0.00252101	over	P02652,P11597	P02652,P0DM91,P06727,P11597,P27169,P80108	0.0300608	0.337173	0.333333
GO:0006650	glycerophospholipid metabolic process	P	2	6	114	2380	0.0175439	0.00252101	over	P02652,P11597	P80108,P02652,P0DM91,P06727,P11597,P27169	0.0300608	0.337173	0.333333
GO:0015748	organophosphate ester transport	P	2	6	114	2380	0.0175439	0.00252101	over	P02652,P11597	A0A024R3E3,P02652,P06727,P0DM91,Q9GJU3,P11597	0.0300608	0.337173	0.333333
GO:0034372	very-low-density lipoprotein particle remodeling	P	2	6	114	2380	0.0175439	0.00252101	over	P02652,P11597	P02652,P0DM91,A0A0S2Z3D5,P06727,P11597,Q9GJU3	0.0300608	0.337173	0.333333
GO:0097006	regulation of plasma lipoprotein particle levels	P	3	15	114	2380	0.0263158	0.00630252	over	P02652,P11597,P08519	P02652,P0DM91,K7ER74,P80108,Q8NBP7,Q8MIQ5,P06727,A0A0S2Z3D5,P11597,Q9GJU3,P05164,P08519,O95445,P55056,A0A140VK24	0.0319509	0.337173	0.2
GO:0006066	alcohol metabolic process	P	3	16	114	2380	0.0263158	0.00672269	over	P02652,P11597,A6XGL1	P09172,A0A024R3E3,P06727,P0DM91,A0A0S2Z3D5,Q9GJU3,A0A024R0T8,A0A140VK24,P02652,P11597,P27169,Q13790,Q8MIQ5,Q8NBP7,A6XGL1,P02753	0.0379835	0.337173	0.1875
GO:0002683	negative regulation of immune system process	P	3	16	114	2380	0.0263158	0.00672269	over	P02652,Q96PD5,P02760	P01023,P35441,P02652,P0DM91,P01031,P02747,Q96PD5,Q81487,P0C6U6,P02776,P02743,A0A384MDV8,P48740,P20851,P02760,P24627	0.0379835	0.337173	0.1875
GO:0051240	positive regulation of multicellular organismal process	P	5	40	114	2380	0.0438596	0.0168067	over	P02652,P13671,P02770,P02763,P14780	B0ZBE2,P01024,P01031,P35441,P80108,P07737,A0A0S2Z3D5,A0A140VKF3,P06702,P11021,P00734,P00735,P00748,P18428,P02776,A0A384N669,G3XAK1,P23284,P00747,P02652,Q8MIQ5,P24627,P02750,P13671,P33151,A5A6I6,P02671,P09172,P02770,P0DJI8,P02763,P0DOX3,P19652,P14780,P04196,P08697,Q9GJU3,A0A024RDS2,P02662,P21333	0.0397775	0.337173	0.125
GO:0044421	extracellular region part	C	17	228	114	2380	0.149123	0.0957983	over	A0A075B6I0,A0A1B1CYC5,B2RBZ5,B7Z556,P02760,P02763,P02770,P10720,P11597,P14780,P35858,P08519,A0A0B4J2B5,P02652,B2R5G8,P13671,Q96PD5	A0A140VJJ6,B4E1D3,P02671,P08697,P35441,P02745,A0A024R1U8,A0A024R3I5,A0A024R6I6,A0A024R6I7,A0A024R6I9,A0A024R6N9,A0A024R6P0,A0A024R9Q1,A0A024RDS2,A0A075B6I0,A0A075B6I1,A0A075B6I4,A0A075B6J9,A0A075B6K0,A0A075B6S9,A0A087WWT3,A0A096LPE2,A0A0B4J1U3,A0A0B4J1Y8,A0A0C4DGB6,A0A0G2JS06,A0A0K0K1H8,A0A0K0K1J1,A0A0R7FJH5,A0A0S2Z4I5,A0A0S2Z4Q2,A0A140TA49,A0A140VJI7,A0A140VJU8,A0A140VK24,A0A140VKF3,A0A161I202,A…	0.040301	0.337173	0.0745614
GO:0097164	ammonium ion metabolic process	P	2	7	114	2380	0.0175439	0.00294118	over	P02652,P11597	P09172,P02652,P0DM91,P06727,P11597,P27169,P80108	0.0407837	0.337173	0.285714
GO:0120015	intermembrane sterol transfer activity	F	2	7	114	2380	0.0175439	0.00294118	over	P02652,P11597	A0A024R3E3,A0A0S2Z3D5,P02652,P06727,P0DM91,P11597,Q9GJU3	0.0407837	0.337173	0.285714
GO:0034370	triglyceride-rich lipoprotein particle remodeling	P	2	7	114	2380	0.0175439	0.00294118	over	P02652,P11597	P02652,P0DM91,P06727,A0A0S2Z3D5,P11597,Q9GJU3,Q8MIQ5	0.0407837	0.337173	0.285714
GO:0034375	high-density lipoprotein particle remodeling	P	2	7	114	2380	0.0175439	0.00294118	over	P02652,P11597	O95445,P02652,P06727,P0DM91,P11597,Q8MIQ5,Q9GJU3	0.0407837	0.337173	0.285714
GO:0015248	sterol transporter activity	F	2	7	114	2380	0.0175439	0.00294118	over	P02652,P11597	A0A024R3E3,A0A0S2Z3D5,P02652,P06727,P0DM91,P11597,Q9GJU3	0.0407837	0.337173	0.285714
GO:0120020	intermembrane cholesterol transfer activity	F	2	7	114	2380	0.0175439	0.00294118	over	P02652,P11597	A0A024R3E3,A0A0S2Z3D5,P02652,P06727,P0DM91,P11597,Q9GJU3	0.0407837	0.337173	0.285714
GO:0002698	negative regulation of immune effector process	P	2	7	114	2380	0.0175439	0.00294118	over	P02652,Q96PD5	P01023,P02652,P0DM91,Q96PD5,A0A384MDV8,P48740,P20851	0.0407837	0.337173	0.285714
GO:0017127	cholesterol transporter activity	F	2	7	114	2380	0.0175439	0.00294118	over	P02652,P11597	A0A024R3E3,A0A0S2Z3D5,P02652,P06727,P0DM91,P11597,Q9GJU3	0.0407837	0.337173	0.285714
GO:0120013	intermembrane lipid transfer activity	F	2	7	114	2380	0.0175439	0.00294118	over	P02652,P11597	A0A024R3E3,A0A0S2Z3D5,P02652,P06727,P0DM91,P11597,Q9GJU3	0.0407837	0.337173	0.285714
GO:0006955	immune response	P	10	114	114	2380	0.0877193	0.0478992	over	P13671,A0A075B6I0,P02652,Q96PD5,A0A024RAB9,A0A0B4J2B5,P02763,P14780,P02760,P10720	P01024,O00187,O75636,P11226,P48740,Q15485,Q9BWP8,P01023,P13671,P40306,P02671,P05109,P06702,P18428,P06727,P24627,P59665,A0A075B6I0,A0A075B6I1,A0A075B6I4,A0A075B6J9,A0A075B6K0,A0A075B6S9,A0A0B4J1U3,A0A0B4J1Y8,A0A0G2JS06,P01591,P01871,P0DOX2,P0DOX3,P0DOX6,P0DOX7,Q5I2A0,P01833,P80108,P02652,P0DM91,P04196,P02790,P08311,Q96PD5,A0A140TA49,A8K8Z4,B4E3S6,B7Z550,P02745,P02747,P07357,P0C0L4,P0C0L5,P10643,Q0…	0.0432276	0.337173	0.0877193
GO:0034364	high-density lipoprotein particle	C	3	17	114	2380	0.0263158	0.00714286	over	P02652,B2R5G8,P11597	A0A024R3E3,O95445,K7ER74,P00739,P02652,P0DM91,P27169,Q8MIQ5,B2R5G8,D3DQX7,P06727,P0DJI8,P0DJI9,P11597,P55056,Q13790,Q9GJU3	0.0445542	0.337173	0.176471
GO:1901615	organic hydroxy compound metabolic process	P	3	17	114	2380	0.0263158	0.00714286	over	P02652,P11597,A6XGL1	P09172,A0A024R3E3,P06727,P0DM91,A0A0S2Z3D5,Q9GJU3,A0A024R0T8,A0A140VK24,P02652,P11597,P27169,Q13790,Q8MIQ5,Q8NBP7,P04276,A6XGL1,P02753	0.0445542	0.337173	0.176471
GO:0045596	negative regulation of cell differentiation	P	3	17	114	2380	0.0263158	0.00714286	over	P11597,Q96PD5,P14780	Q6EMK4,P02741,P11597,P23470,Q9GJU3,P02747,Q96PD5,P02776,P02743,P24593,P00734,Q6UXB8,A0A024RDS2,P23142,Q08879,P14780,P24627	0.0445542	0.337173	0.176471
GO:0060694	regulation of cholesterol transporter activity	P	1	1	114	2380	0.00877193	0.000420168	over	P02652	P02652	0.0478992	0.337173	1
GO:0042834	peptidoglycan binding	F	1	1	114	2380	0.00877193	0.000420168	over	Q96PD5	Q96PD5	0.0478992	0.337173	1
GO:0016019	peptidoglycan receptor activity	F	1	1	114	2380	0.00877193	0.000420168	over	Q96PD5	Q96PD5	0.0478992	0.337173	1
GO:0007492	endoderm development	P	1	1	114	2380	0.00877193	0.000420168	over	P14780	P14780	0.0478992	0.337173	1
GO:0030857	negative regulation of epithelial cell differentiation	P	1	1	114	2380	0.00877193	0.000420168	over	P14780	P14780	0.0478992	0.337173	1
GO:0070324	thyroid hormone binding	F	1	1	114	2380	0.00877193	0.000420168	over	A6XGL1	A6XGL1	0.0478992	0.337173	1
GO:2001267	regulation of cysteine-type endopeptidase activity involved in apoptotic signaling pathway	P	1	1	114	2380	0.00877193	0.000420168	over	P14780	P14780	0.0478992	0.337173	1
GO:0042752	regulation of circadian rhythm	P	1	1	114	2380	0.00877193	0.000420168	over	P02770	P02770	0.0478992	0.337173	1
GO:0046010	positive regulation of circadian sleep/wake cycle, non-REM sleep	P	1	1	114	2380	0.00877193	0.000420168	over	P02770	P02770	0.0478992	0.337173	1
GO:0090199	regulation of release of cytochrome c from mitochondria	P	1	1	114	2380	0.00877193	0.000420168	over	P14780	P14780	0.0478992	0.337173	1
GO:0032814	regulation of natural killer cell activation	P	1	1	114	2380	0.00877193	0.000420168	over	Q96PD5	Q96PD5	0.0478992	0.337173	1
GO:2001257	regulation of cation channel activity	P	1	1	114	2380	0.00877193	0.000420168	over	P14780	P14780	0.0478992	0.337173	1
GO:0045742	positive regulation of epidermal growth factor receptor signaling pathway	P	1	1	114	2380	0.00877193	0.000420168	over	P14780	P14780	0.0478992	0.337173	1
GO:0060620	regulation of cholesterol import	P	1	1	114	2380	0.00877193	0.000420168	over	P02652	P02652	0.0478992	0.337173	1
GO:0031179	peptide modification	P	1	1	114	2380	0.00877193	0.000420168	over	Q96PD5	Q96PD5	0.0478992	0.337173	1
GO:0002695	negative regulation of leukocyte activation	P	1	1	114	2380	0.00877193	0.000420168	over	Q96PD5	Q96PD5	0.0478992	0.337173	1
GO:0032815	negative regulation of natural killer cell activation	P	1	1	114	2380	0.00877193	0.000420168	over	Q96PD5	Q96PD5	0.0478992	0.337173	1
GO:0001779	natural killer cell differentiation	P	1	1	114	2380	0.00877193	0.000420168	over	Q96PD5	Q96PD5	0.0478992	0.337173	1
GO:2000696	regulation of epithelial cell differentiation involved in kidney development	P	1	1	114	2380	0.00877193	0.000420168	over	P14780	P14780	0.0478992	0.337173	1
GO:0032649	regulation of interferon-gamma production	P	1	1	114	2380	0.00877193	0.000420168	over	Q96PD5	Q96PD5	0.0478992	0.337173	1
GO:0032609	interferon-gamma production	P	1	1	114	2380	0.00877193	0.000420168	over	Q96PD5	Q96PD5	0.0478992	0.337173	1
GO:0090200	positive regulation of release of cytochrome c from mitochondria	P	1	1	114	2380	0.00877193	0.000420168	over	P14780	P14780	0.0478992	0.337173	1
GO:0043388	positive regulation of DNA binding	P	1	1	114	2380	0.00877193	0.000420168	over	P14780	P14780	0.0478992	0.337173	1
GO:0001706	endoderm formation	P	1	1	114	2380	0.00877193	0.000420168	over	P14780	P14780	0.0478992	0.337173	1
GO:0019855	calcium channel inhibitor activity	F	1	1	114	2380	0.00877193	0.000420168	over	P02760	P02760	0.0478992	0.337173	1
GO:0018298	protein-chromophore linkage	P	1	1	114	2380	0.00877193	0.000420168	over	P02760	P02760	0.0478992	0.337173	1
GO:0002325	natural killer cell differentiation involved in immune response	P	1	1	114	2380	0.00877193	0.000420168	over	Q96PD5	Q96PD5	0.0478992	0.337173	1
GO:0032827	negative regulation of natural killer cell differentiation involved in immune response	P	1	1	114	2380	0.00877193	0.000420168	over	Q96PD5	Q96PD5	0.0478992	0.337173	1
GO:0045188	regulation of circadian sleep/wake cycle, non-REM sleep	P	1	1	114	2380	0.00877193	0.000420168	over	P02770	P02770	0.0478992	0.337173	1
GO:0045187	regulation of circadian sleep/wake cycle, sleep	P	1	1	114	2380	0.00877193	0.000420168	over	P02770	P02770	0.0478992	0.337173	1
GO:0001836	release of cytochrome c from mitochondria	P	1	1	114	2380	0.00877193	0.000420168	over	P14780	P14780	0.0478992	0.337173	1
GO:2001243	negative regulation of intrinsic apoptotic signaling pathway	P	1	1	114	2380	0.00877193	0.000420168	over	P14780	P14780	0.0478992	0.337173	1
GO:0046904	calcium oxalate binding	F	1	1	114	2380	0.00877193	0.000420168	over	P02760	P02760	0.0478992	0.337173	1
GO:2001258	negative regulation of cation channel activity	P	1	1	114	2380	0.00877193	0.000420168	over	P14780	P14780	0.0478992	0.337173	1
GO:0045938	positive regulation of circadian sleep/wake cycle, sleep	P	1	1	114	2380	0.00877193	0.000420168	over	P02770	P02770	0.0478992	0.337173	1
GO:0070541	response to platinum ion	P	1	1	114	2380	0.00877193	0.000420168	over	P02770	P02770	0.0478992	0.337173	1
GO:0046329	negative regulation of JNK cascade	P	1	1	114	2380	0.00877193	0.000420168	over	P02760	P02760	0.0478992	0.337173	1
GO:0042753	positive regulation of circadian rhythm	P	1	1	114	2380	0.00877193	0.000420168	over	P02770	P02770	0.0478992	0.337173	1
GO:0098543	detection of other organism	P	1	1	114	2380	0.00877193	0.000420168	over	Q96PD5	Q96PD5	0.0478992	0.337173	1
GO:0070303	negative regulation of stress-activated protein kinase signaling cascade	P	1	1	114	2380	0.00877193	0.000420168	over	P02760	P02760	0.0478992	0.337173	1
GO:0090183	regulation of kidney development	P	1	1	114	2380	0.00877193	0.000420168	over	P14780	P14780	0.0478992	0.337173	1
GO:0051250	negative regulation of lymphocyte activation	P	1	1	114	2380	0.00877193	0.000420168	over	Q96PD5	Q96PD5	0.0478992	0.337173	1
GO:2000697	negative regulation of epithelial cell differentiation involved in kidney development	P	1	1	114	2380	0.00877193	0.000420168	over	P14780	P14780	0.0478992	0.337173	1
GO:0048520	positive regulation of behavior	P	1	1	114	2380	0.00877193	0.000420168	over	P02770	P02770	0.0478992	0.337173	1
GO:0002323	natural killer cell activation involved in immune response	P	1	1	114	2380	0.00877193	0.000420168	over	Q96PD5	Q96PD5	0.0478992	0.337173	1
GO:0032689	negative regulation of interferon-gamma production	P	1	1	114	2380	0.00877193	0.000420168	over	Q96PD5	Q96PD5	0.0478992	0.337173	1
GO:0042058	regulation of epidermal growth factor receptor signaling pathway	P	1	1	114	2380	0.00877193	0.000420168	over	P14780	P14780	0.0478992	0.337173	1
GO:0032826	regulation of natural killer cell differentiation involved in immune response	P	1	1	114	2380	0.00877193	0.000420168	over	Q96PD5	Q96PD5	0.0478992	0.337173	1
GO:0045620	negative regulation of lymphocyte differentiation	P	1	1	114	2380	0.00877193	0.000420168	over	Q96PD5	Q96PD5	0.0478992	0.337173	1
GO:0045619	regulation of lymphocyte differentiation	P	1	1	114	2380	0.00877193	0.000420168	over	Q96PD5	Q96PD5	0.0478992	0.337173	1
GO:0017129	triglyceride binding	F	1	1	114	2380	0.00877193	0.000420168	over	P11597	P11597	0.0478992	0.337173	1
GO:0032823	regulation of natural killer cell differentiation	P	1	1	114	2380	0.00877193	0.000420168	over	Q96PD5	Q96PD5	0.0478992	0.337173	1
GO:0060621	negative regulation of cholesterol import	P	1	1	114	2380	0.00877193	0.000420168	over	P02652	P02652	0.0478992	0.337173	1
GO:0000270	peptidoglycan metabolic process	P	1	1	114	2380	0.00877193	0.000420168	over	Q96PD5	Q96PD5	0.0478992	0.337173	1
GO:0046689	response to mercury ion	P	1	1	114	2380	0.00877193	0.000420168	over	P02770	P02770	0.0478992	0.337173	1
GO:0009253	peptidoglycan catabolic process	P	1	1	114	2380	0.00877193	0.000420168	over	Q96PD5	Q96PD5	0.0478992	0.337173	1
GO:0051549	positive regulation of keratinocyte migration	P	1	1	114	2380	0.00877193	0.000420168	over	P14780	P14780	0.0478992	0.337173	1
GO:0034196	acylglycerol transport	P	1	1	114	2380	0.00877193	0.000420168	over	P11597	P11597	0.0478992	0.337173	1
GO:0060695	negative regulation of cholesterol transporter activity	P	1	1	114	2380	0.00877193	0.000420168	over	P02652	P02652	0.0478992	0.337173	1
GO:0070327	thyroid hormone transport	P	1	1	114	2380	0.00877193	0.000420168	over	A6XGL1	A6XGL1	0.0478992	0.337173	1
GO:0051101	regulation of DNA binding	P	1	1	114	2380	0.00877193	0.000420168	over	P14780	P14780	0.0478992	0.337173	1
GO:0032824	negative regulation of natural killer cell differentiation	P	1	1	114	2380	0.00877193	0.000420168	over	Q96PD5	Q96PD5	0.0478992	0.337173	1
GO:0051547	regulation of keratinocyte migration	P	1	1	114	2380	0.00877193	0.000420168	over	P14780	P14780	0.0478992	0.337173	1
GO:0001519	peptide amidation	P	1	1	114	2380	0.00877193	0.000420168	over	Q96PD5	Q96PD5	0.0478992	0.337173	1
GO:0002285	lymphocyte activation involved in immune response	P	1	1	114	2380	0.00877193	0.000420168	over	Q96PD5	Q96PD5	0.0478992	0.337173	1
GO:0150077	regulation of neuroinflammatory response	P	1	1	114	2380	0.00877193	0.000420168	over	P14780	P14780	0.0478992	0.337173	1
GO:0032715	negative regulation of interleukin-6 production	P	1	1	114	2380	0.00877193	0.000420168	over	P02763	P02763	0.0478992	0.337173	1
GO:0005246	calcium channel regulator activity	F	1	1	114	2380	0.00877193	0.000420168	over	P02760	P02760	0.0478992	0.337173	1
GO:0090185	negative regulation of kidney development	P	1	1	114	2380	0.00877193	0.000420168	over	P14780	P14780	0.0478992	0.337173	1
GO:1900122	positive regulation of receptor binding	P	1	1	114	2380	0.00877193	0.000420168	over	P14780	P14780	0.0478992	0.337173	1
GO:0048839	inner ear development	P	1	1	114	2380	0.00877193	0.000420168	over	A0A024RAB9	A0A024RAB9	0.0478992	0.337173	1
GO:2001268	negative regulation of cysteine-type endopeptidase activity involved in apoptotic signaling pathway	P	1	1	114	2380	0.00877193	0.000420168	over	P14780	P14780	0.0478992	0.337173	1
GO:0044116	growth of symbiont involved in interaction with host	P	1	1	114	2380	0.00877193	0.000420168	over	Q96PD5	Q96PD5	0.0478992	0.337173	1
GO:0046340	diacylglycerol catabolic process	P	1	1	114	2380	0.00877193	0.000420168	over	P02652	P02652	0.0478992	0.337173	1
GO:0044117	growth of symbiont in host	P	1	1	114	2380	0.00877193	0.000420168	over	Q96PD5	Q96PD5	0.0478992	0.337173	1
GO:1901186	positive regulation of ERBB signaling pathway	P	1	1	114	2380	0.00877193	0.000420168	over	P14780	P14780	0.0478992	0.337173	1
GO:0110112	regulation of lipid transporter activity	P	1	1	114	2380	0.00877193	0.000420168	over	P02652	P02652	0.0478992	0.337173	1
GO:0035987	endodermal cell differentiation	P	1	1	114	2380	0.00877193	0.000420168	over	P14780	P14780	0.0478992	0.337173	1
GO:0008329	signaling pattern recognition receptor activity	F	1	1	114	2380	0.00877193	0.000420168	over	Q96PD5	Q96PD5	0.0478992	0.337173	1
GO:0038187	pattern recognition receptor activity	F	1	1	114	2380	0.00877193	0.000420168	over	Q96PD5	Q96PD5	0.0478992	0.337173	1
GO:2000909	regulation of sterol import	P	1	1	114	2380	0.00877193	0.000420168	over	P02652	P02652	0.0478992	0.337173	1
GO:0008745	N-acetylmuramoyl-L-alanine amidase activity	F	1	1	114	2380	0.00877193	0.000420168	over	Q96PD5	Q96PD5	0.0478992	0.337173	1
GO:0034197	triglyceride transport	P	1	1	114	2380	0.00877193	0.000420168	over	P11597	P11597	0.0478992	0.337173	1
GO:0030101	natural killer cell activation	P	1	1	114	2380	0.00877193	0.000420168	over	Q96PD5	Q96PD5	0.0478992	0.337173	1
GO:1901184	regulation of ERBB signaling pathway	P	1	1	114	2380	0.00877193	0.000420168	over	P14780	P14780	0.0478992	0.337173	1
GO:0044110	growth involved in symbiotic interaction	P	1	1	114	2380	0.00877193	0.000420168	over	Q96PD5	Q96PD5	0.0478992	0.337173	1
GO:0016045	detection of bacterium	P	1	1	114	2380	0.00877193	0.000420168	over	Q96PD5	Q96PD5	0.0478992	0.337173	1
GO:0032873	negative regulation of stress-activated MAPK cascade	P	1	1	114	2380	0.00877193	0.000420168	over	P02760	P02760	0.0478992	0.337173	1
GO:0001704	formation of primary germ layer	P	1	1	114	2380	0.00877193	0.000420168	over	P14780	P14780	0.0478992	0.337173	1
GO:0042748	circadian sleep/wake cycle, non-REM sleep	P	1	1	114	2380	0.00877193	0.000420168	over	P02770	P02770	0.0478992	0.337173	1
GO:0042749	regulation of circadian sleep/wake cycle	P	1	1	114	2380	0.00877193	0.000420168	over	P02770	P02770	0.0478992	0.337173	1
GO:0004104	cholinesterase activity	F	1	1	114	2380	0.00877193	0.000420168	over	D3DNN4	D3DNN4	0.0478992	0.337173	1
GO:2000910	negative regulation of sterol import	P	1	1	114	2380	0.00877193	0.000420168	over	P02652	P02652	0.0478992	0.337173	1
GO:0042562	hormone binding	F	1	1	114	2380	0.00877193	0.000420168	over	A6XGL1	A6XGL1	0.0478992	0.337173	1
GO:0110114	negative regulation of lipid transporter activity	P	1	1	114	2380	0.00877193	0.000420168	over	P02652	P02652	0.0478992	0.337173	1
GO:0043583	ear development	P	1	1	114	2380	0.00877193	0.000420168	over	A0A024RAB9	A0A024RAB9	0.0478992	0.337173	1

## Sheet: KEGG
Map_ID	Map_Name	Test	TestAll	Ref	RefAll	Test_per	Ref_per	Test_Seq	Ref_Seq	Over_Under	P value	FDR	richFactor
hsa00590	Arachidonic acid metabolism	1	114	1	2380	0.008772	0.00042	A0A024R8G3	A0A024R8G3	over	0.0478992	0.249717	1
hsa04935	Growth hormone synthesis, secretion and action	1	114	1	2380	0.008772	0.00042	P35858	P35858	over	0.0478992	0.249717	1
hsa05215	Prostate cancer	1	114	1	2380	0.008772	0.00042	P14780	P14780	over	0.0478992	0.249717	1
